# Supplementary material for: Neurocognitive dysfunction and brain FDG-PET/CT findings in HIV-infected hemophilia patients and HIV-infected non-hemophilia patients
Source: PLoS One. 2020 Mar 19;15(3):e0230292. doi: 10.1371/journal.pone.0230292 (PMC7082013; doi:10.1371/journal.pone.0230292)
Supplement: S1 Dataset — (XLSX) [file pone.0230292.s001.xlsx]

## Sheet: DATE
										S1 DATASET
		Normal or HAND	without symptoms or with symptoms	Neuropsychological test（-1SD if CR is 5.6, -2SD or less if CR is 7.8.9）														SVR																SUVmean
ID	0：Normal 1：ANI 2：MND 3：HAD	0：Nomal, 1：HAND	0：Normal+ANI 1：MND+HAD	language fluency test [category]	language fluency test [letter]	recitation in normal order	recitation in reverse order	symbol	TMT-A	TMT-B	[ROCFT] [copying]	stories [immediate]	ROCFT [immediate]	stories [delayed]	ROCFT [delayed]	GP [dominant hand]	GP [non-dominant hand]	Frontal lobe (L)	Frontal lobe (R)	Temporal lobe (L)	Temporal lobe (R)	Parietal lobe (L)	Parietal lobe (R)	Cingulate and paracingulate gyri (L)	Cingulate and paracingulate gyri (R)	Central region (L)	Central region (R)	Occipital lobe (L)	Occipital lobe (R)	Basal ganglia (L)	Basal ganglia (R)	Mesial temporal lobe (L)	Mesial temporal lobe (R)	Cerebellum (R)	Cerebellum (L)
HH-001	0	0	0	1	1	3	2	2	2	2	2	1	3	1	5	8	2	1.03503	1.06051	1.02548	1.1242	0.856688	1.07325	0.984076	0.990446	0.869427	1.0414	1.11146	1.13694	1.07962	1.12739	0.955414	0.984076	3.24	3.04
HH-002	2	1	1	1	3	5	2	2	2	9	9	2	1	2	1	2	7	1.2	1.25217	1.09068	1.30186	1.2795	1.28696	1.18509	1.23727	1.17764	1.25963	1.31429	1.36894	1.34161	1.28447	0.931677	0.959006	4.15	3.9
HH-003	1	1	0	1	2	2	2	3	2	5	9	1	1	1	1	1	1	1.10282	1.10056	1.08023	1.09605	1.11412	1.13446	1.06893	1.06667	1.08023	1.08023	1.1209	1.15706	1.12994	1.06667	0.861017	0.842938	4.49	4.36
HH-004	0	0	0	2	2	2	2	2	2	2	2	3	2	2	2	1	1	1.26829	1.27459	1.21479	1.22895	1.27459	1.2557	1.29504	1.32179	1.16601	1.16601	1.25413	1.2856	1.34697	1.30291	0.974036	0.970889	6.45	6.26
HH-005	0	0	0	1	1	5	2	1	2	1	2	1	1	1	1	2	2	1.07107	1.07908	1.06707	1.09309	1.07508	1.08108	1.09109	1.11111	1.02102	1.05305	1.11712	1.15516	1.15716	1.15315	0.838839	0.844845	5.14	4.85
HH-006	0	0	0	1	1	2	2	2	2	1	2	1	1	1	1	1	1	1.11738	1.1465	0.99545	1.1647	1.08826	1.17197	1.11738	1.15196	1.08826	1.12466	1.15742	1.23749	1.23385	1.20109	0.895359	0.900819	5.61	5.38
HH-007	0	0	0	1	1	1	1	1	1	1	2	2	2	2	2	1	1	1.24181	1.23174	1.16877	1.1864	1.23929	1.20655	1.26952	1.27708	1.13854	1.13602	1.14861	1.15869	1.19899	1.1738	0.964736	0.949622	4.04	3.9
HH-009	1	1	0	3	1	5	3	6	2	2	2	5	2	6	2	5	2	1.10837	1.08722	1.05551	1.0696	1.11718	1.09604	1.17004	1.18767	1.05374	1.05022	1.07489	1.09427	1.15947	1.13128	0.838767	0.828194	5.69	5.66
HH-010	0	0	0	1	1	2	2	1	1	1	2	2	2	2	2	1	1	1.14804	1.14401	1.10775	1.12991	1.1138	1.11984	1.07956	1.13192	1.08761	1.0997	1.12185	1.15811	1.00906	1.05539	0.89426	0.918429	5.11	4.82
HH-012	1	1	0	1	1	3	5	2	5	6	2	2	5	2	6	1	1	1.20225	1.21161	1.20974	1.23596	1.2191	1.20974	1.23596	1.25843	1.14045	1.17228	1.22846	1.24719	1.2397	1.21161	0.932584	0.951311	5.45	5.23
HH-013	2	1	1	2	2	6	6	8	8	9	9	2	1	2	1	3	8	1.18495	1.1828	0.952688	1.22366	0.804301	1.2129	1.16129	1.19785	1.05161	1.13763	0.995699	1.2172	1.2129	1.16129	0.849462	0.972043	4.58	4.72
HH-014	0	0	0	1	1	3	2	2	2	6	2	2	5	3	5	1	1	1.04678	1.03801	0.997076	1.02632	1.01754	1.03801	1.03216	1.05263	0.979532	1.01754	1.03509	1.07895	1.07018	1.04678	0.850877	0.877193	3.48	3.36
HH-015	1	1	0	2	2	2	2	7	3	6	2	2	2	2	3	5	2	1.17111	1.18667	1.00222	1.28	1.09333	1.20889	1.24889	1.26667	1.16889	1.17778	1.11111	1.24	1.25778	1.22889	0.94	0.995556	4.59	4.41
HH-016	1	1	0	1	2	3	2	6	5	5	2	5	6	3	5	2	2	1.17321	1.21016	1.15319	1.21478	1.23326	1.24557	1.12548	1.16551	1.14858	1.20092	1.20862	1.1963	1.204	1.17321	0.852964	0.87144	5.52	5.36
HH-017	0	0	0	1	1	1	1	1	2	1	2	2	1	2	1	2	1	1.20368	1.19842	1.16163	1.18528	1.14849	1.15375	1.2247	1.24573	1.18791	1.21419	1.21682	1.24047	1.36925	1.31143	0.954008	0.961892	3.85	3.76
HH-018	0	0	0	1	2	3	1	3	2	1	2	2	3	1	3	1	1	1.21711	1.24342	1.17325	1.22149	1.1864	1.21491	1.16447	1.21272	1.14474	1.20175	1.19956	1.26096	1.12281	1.0943	0.833333	0.949561	4.63	4.49
HH-019	0	0	0	2	2	3	2	2	1	2	2	1	3	1	3	8	5	1.01558	1.08411	0.938733	1.06542	0.969886	1.02388	1.00935	1.11111	0.824507	1.01973	1.09657	1.11526	1.12357	1.08827	0.836968	0.857736	4.94	4.69
HH-020	2	1	1	2	2	2	6	7	5	9	2	7	2	7	3	3	8	未実施
HH-022	0	0	0	1	1	1	1	5	2	2	2	2	3	2	5	3	1	1.30982	1.29457	1.1878	1.24118	1.22021	1.19924	1.26978	1.35176	1.20877	1.19924	1.1897	1.2164	1.31745	1.33842	0.896092	0.928503	5.38	5.11
HH-023	0	0	0	1	1	2	2	3	1	2	2	2	1	2	1	3	6	1.29172	1.27389	1.27389	1.29172	1.27389	1.29682	1.28662	1.32739	1.23822	1.2535	1.26624	1.28917	1.31975	1.2535	0.985987	0.985987	3.92	3.93
HH-024	0	0	0	1	2	3	3	3	2	5	2	2	1	2	1	1	1	1.21533	1.20255	1.21168	1.19343	1.24635	1.24818	1.25547	1.2719	1.17336	1.18066	1.24088	1.2573	1.2719	1.20073	0.892336	0.886861	5.71	5.25
HH-025	2	1	1	1	3	5	3	7	8	9	9	3	2	3	5	3	2	1.18919	1.20582	1.16008	1.20166	1.19543	1.21622	1.23285	1.28067	1.14553	1.158	1.18919	1.22245	1.22661	1.18711	0.925156	0.927235	4.91	4.71
HH-027	0	0	0	2	2	2	2	3	3	5	2	2	3	2	5	1	1	1.09749	1.09146	1.10553	1.10151	1.10754	1.11759	1.08945	1.12362	1.05729	1.06131	1.10955	1.11357	1.13769	1.10553	0.828141	0.836181	4.97	4.98
HH-028	0	0	0	2	2	1	3	2	1	1	2	2	3	2	3	2	1	1.14978	1.13363	1.1139	1.10314	1.13184	1.13363	1.13004	1.16054	1.11928	1.12287	1.12287	1.15336	1.2861	1.21794	0.873543	0.873543	5.71	5.44
HH-029	1	1	0	3	2	2	3	2	2	5	9	2	3	1	3	2	2	1.17914	1.17234	1.16553	1.18821	1.14059	1.12245	1.17007	1.19728	1.10884	1.13832	1.20181	1.24263	1.19048	1.15646	0.913832	0.904762	4.51	4.31
HH-030	1	1	0	1	1	2	5	3	7	6	3	1	2	1	2	2	3	1.0423	1.03892	1.01184	1.022	0.91709	0.91709	1.01523	1.01861	0.927242	0.93401	0.988156	1.01523	1.07953	1.04907	0.883249	0.846024	3	2.91
HH-031	1	1	0	1	1	2	1	6	2	5	2	1	5	1	2	6	9	1.09009	1.07508	1.0991	1.11712	1.01502	1.04204	1.12312	1.13814	1.01201	1.00601	1.0961	1.11712	1.15315	1.11111	0.963964	0.978979	3.39	3.27
HH-032	1	1	0	3	6	3	2	5	2	5	2	5	6	3	7	1	1	1.23591	1.18163	1.15866	1.20877	1.17537	1.22129	1.17745	1.21921	1.119	1.1524	1.18372	1.26931	1.23382	1.1858	0.954071	0.997912	4.76	4.82
HH-033	0	0	0	1	3	1	2	1	2	2	2	1	2	1	2	3	3	1.21242	1.21895	1.22549	1.25817	1.21569	1.22712	1.23856	1.29085	1.13072	1.14706	1.25654	1.28922	1.2451	1.18791	0.913399	0.944444	6.11	6.13
HH-036	1	1	0	3	5	5	2	6	7	7	2	3	2	2	2	1	1	1.19121	1.20749	1.17494	1.17819	1.19935	1.22539	1.22539	1.27746	1.11798	1.14239	1.16355	1.21237	1.24166	1.20586	0.91131	0.903173	6.34	5.95
HH-037	0	0	0	1	2	1	2	3	1	1	9	2	1	2	2	2	2	1.15593	1.19162	1.14973	1.19628	1.18542	1.21179	1.16214	1.20403	1.11715	1.14663	1.16059	1.18076	1.18852	1.14973	0.868891	0.8782	6.58	6.31
HH-038	0	0	0	1	1	3	2	5	2	5	2	3	2	3	2	1	2	1.30684	1.2976	1.27357	1.27542	1.28096	1.28651	1.34011	1.38262	1.22181	1.23845	1.30684	1.30684	1.41035	1.37708	0.990758	1.00185	5.43	5.39
HH-039	1	1	0	2	3	2	2	2	2	5	2	1	3	1	7	2	2	1.17019	1.20745	1.15031	1.2	1.18509	1.18012	1.20745	1.25963	1.13043	1.19503	1.16522	1.21988	1.22236	1.16522	0.864596	0.914286	4.13	3.92
HH-040	0	0	0	1	2	3	5	3	1	1	2	1	1	1	1	1	1	1.08501	1.07573	1.10665	1.0881	1.09119	1.10046	1.07573	1.12828	1.04482	1.06337	1.13756	1.14374	0.967543	0.911901	0.877898	0.868624	3.25	3.22
HH-041	2	1	1	2	3	5	5	2	1	7	3	2	1	2	1	9	9	0.984831	1.13886	0.947491	0.928821	1.09218	0.998833	1.1762	1.25088	1.07351	0.903151	1.12485	1.16453	0.963827	1.16453	0.868145	0.863477	4.4	4.17
HH-042	2	1	1	1	2	2	2	2	1	6	6	1	2	2	2	2	2	1.0836	1.05755	1.09012	1.08795	1.10749	1.0836	1.08578	1.10315	1.05972	1.02497	1.08578	1.10966	1.13572	1.12486	0.844734	0.85342	4.71	4.5
HH-044	0	0	0	1	2	2	1	1	1	1	2	1	1	1	1	1	1	1.10854	1.10564	1.06802	1.09117	1.07091	1.06657	1.16353	1.18958	1.01158	1.00724	1.03907	1.06802	1.19826	1.15774	0.84081	0.872648	6.89	6.93
HH-045	0	0	0	2	2	3	2	2	1	2	2	2	1	2	1	1	1	1.46347	1.44977	1.39269	1.44064	1.3379	1.35845	1.42237	1.44521	1.34703	1.37215	1.379	1.43151	1.48402	1.46119	0.995434	1.0411	4.45	4.31
HH-046	1	1	0	1	6	5	2	2	3	5	9	1	2	1	3	1	1	1.3027	1.27672	1.29271	1.34665	1.27473	1.26474	1.22078	1.26873	1.26274	1.27672	1.34066	1.39061	1.35465	1.2967	1.003	1.03497	5.07	4.94
HH-047	0	0	0	2	5	2	3	3	2	2	6	2	1	2	2	1	1	1.16514	1.15596	1.17064	1.18899	1.15229	1.16514	1.17248	1.1945	1.11927	1.13394	1.17798	1.20734	1.27156	1.21651	0.921101	0.915596	5.52	5.38
HH-048	0	0	0	2	1	2	2	2	2	3	2	2	2	1	2	1	2	1.16135	1.16932	1.15139	1.17131	1.09761	1.10558	1.11753	1.16932	1.08367	1.0996	1.13745	1.18327	1.18526	1.18127	0.906375	0.910359	5.01	5.03
HH-049	0	0	0	3	5	2	2	2	2	2	2	2	1	2	1	1	1	1.09971	1.08211	1.11144	1.10264	1.09384	1.08211	1.12903	1.14956	1.01466	1.03519	1.1173	1.12317	1.18768	1.14663	0.923754	0.917889	3.46	3.36
HH-050	1	1	0	2	3	2	6	5	2	6	2	3	2	2	3	1	1	1.12861	1.13386	1.15486	1.14436	1.11286	1.14961	1.2231	1.26247	1.11549	1.12073	1.15486	1.15748	1.22047	1.1811	1.04462	1.04987	3.92	3.7
HH-053	0	0	0	2	1	1	1	2	2	1	2	2	1	2	2	1	1	1.22464	1.22654	1.23223	1.29668	1.25308	1.27393	1.23791	1.29668	1.13744	1.14692	1.22275	1.2455	1.2455	1.22464	0.961137	0.947867	5.38	5.17
HH-054	0	0	0	1	2	3	2	2	2	5	2	1	1	1	1	1	1	1.31667	1.30556	1.25741	1.26111	1.28333	1.28333	1.33704	1.38148	1.20741	1.24444	1.28148	1.28148	1.37778	1.35926	0.968519	0.951852	5.54	5.26
HH-056	1	1	0	5	1	2	3	2	3	5	2	1	6	1	6	2	1	1.36735	1.36508	1.34467	1.37188	1.35828	1.37188	1.44898	1.48753	1.2585	1.26757	1.31973	1.36508	1.4127	1.36054	0.986395	1.02268	4.61	4.21
HH-057	1	1	0	2	2	6	6	7	2	5	9	3	1	2	1	2	1	1.27363	1.28074	1.1258	1.24236	1.17271	1.24236	1.25942	1.31343	1.12011	1.21393	1.17697	1.21962	1.23099	1.2452	0.91258	0.919687	7.31	6.76
HH-058	1	1	0	1	3	5	6	3	2	1	6	2	5	2	6	1	1	1.09462	1.09276	1.14286	1.16512	1.12616	1.12245	1.15028	1.15213	1.04824	1.10019	1.2115	1.23933	1.24304	1.20037	0.912801	0.909091	5.59	5.19
HH-059	0	0	0	1	2	1	3	1	2	1	2	1	1	1	1	1	1	1.2343	1.22832	1.25424	1.27418	1.25025	1.26022	1.25823	1.24427	1.16451	1.16052	1.26022	1.27617	1.24826	1.22433	0.945165	0.947159	5.09	4.94
HH-061	0	0	0	1	1	2	1	2	2	1	2	2	2	1	2	2	2	1.32834	1.33262	1.3262	1.34332	1.34332	1.3369	1.34332	1.36257	1.25775	1.26203	1.29412	1.30481	1.34545	1.31337	0.964706	0.97754	4.76	4.59
HH-062	0	0	0	1	1	2	3	2	2	2	2	1	3	1	5	2	2	1.27617	1.28121	1.28373	1.30643	1.23077	1.22068	1.23329	1.2913	1.27364	1.27617	1.29382	1.28373	1.26356	1.24338	1.02144	0.988651	4.01	3.92
HH-063	1	1	0	2	2	2	2	2	2	7	6	1	1	1	1	2	3	1.17096	1.16728	1.15993	1.17096	1.16544	1.16728	1.19301	1.22059	1.14338	1.14338	1.17831	1.19669	1.19118	1.17096	0.880515	0.878676	5	4.72
HH-064	3	1	1	1	2	2	2	6	2	5	9	3	8	7	8	2	1	1.12195	1.13056	1.1076	1.15352	1.10187	1.13917	1.1363	1.15065	1.07317	1.09039	1.11621	1.16212	1.17073	1.15638	0.852224	0.92396	3.54	3.43
HH-066	1	1	0	1	1	2	3	6	2	7	2	2	6	2	6	2	2	1.13926	1.12766	1.147	1.12766	1.12186	1.12186	1.01934	1.04255	1.0677	1.06963	1.11219	1.10832	1.13733	1.10638	0.903288	0.883946	5.24	5.1
HH-067	2	1	1	1	1	1	2	2	5	9	9	6	6	6	7	9	9	1.09189	1.07243	1.08324	1.11784	1.04865	1.06811	1.03135	1.03568	1.01189	1.05514	1.12216	1.13081	1.04865	1.17189	0.895135	0.908108	4.75	4.5
HH-068	1	1	0	2	2	5	6	2	6	9	2	2	2	2	2	1	2	1.08409	1.06383	1.05572	1.0537	1.02128	1.01925	1.08612	1.15907	0.978723	0.986829	0.988855	1.00912	1.19757	1.1692	0.887538	0.865248	5.06	4.81
